# Supplementary material for: The Journey to Sustainable Participation in Physical Activity for Adolescents Living with Cerebral Palsy
Source: Children (Basel). 2023 Sep 10;10(9):1533. doi: 10.3390/children10091533 (PMC10528208; doi:10.3390/children10091533)
Supplement: Supplementary file 1 [file children-10-01533-s001.zip]

Archive with 1 entries (1 files):
- children-2587497-supplementary.pdf
